# Supplementary material for: Sustainable Recovery of Phlorotannins from Durvillaea incurvata: Integrated Extraction and Purification with Advanced Characterization
Source: Antioxidants (Basel). 2025 Feb 21;14(3):250. doi: 10.3390/antiox14030250 (PMC11939385; doi:10.3390/antiox14030250)
Supplement: Supplementary file 1 [file antioxidants-14-00250-s001.zip]

Archive with 1 entries (1 files):
- antioxidants-3435688-supplementary.pdf
